# Supplementary material for: A successful transfemoral transcatheter aortic valve replacement case with VIABAHN® VBX balloon‐expandable stent‐graft and long Dryseal sheath for challenging access route
Source: Clin Case Rep. 2023 Nov 13;11(11):e8178. doi: 10.1002/ccr3.8178 (PMC10643312; doi:10.1002/ccr3.8178)
Supplement: Supplementary file 1 — Videos S1–S2 [file CCR3-11-e8178-s001.zip]

Archive with 3 entries (3 files):
- ccr38178-sup-0001-Video 1.avi
- ccr38178-sup-0002-Video 2.mp4
- Video S1-S2 captions.docx
